# Supplementary material for: Immunomics-Guided Antigen Discovery for Praziquantel-Induced Vaccination in Urogenital Human Schistosomiasis
Source: Front Immunol. 2021 May 25;12:663041. doi: 10.3389/fimmu.2021.663041 (PMC8186320; doi:10.3389/fimmu.2021.663041)
Supplement: Supplementary file 4 [file Table_1.xlsx]

## Sheet: Sheet1
Table S1. Antigens which are the targets of significantly higher IgG responses in DIR individuals 18 months after, compared to before, PZQ treatment.
Antigen (WBPS14$ Accession)	Description	SI before treatment#	SI after treatment@	Fold change%	P value*	Selection method for array inclusion^
MS3_07738	MEG-8 family	213.839	1995.2	9.33039	0.00385936	bioinformatic
MS3_02690	synaptotagmin, putative	14.7292	1916.21	130.096	0.0394265	proteomic (T)
MS3_06745	eukaryotic translation elongation factor 1 beta 2	304.375	1874.5	6.15853	0.0138286	proteomic (AES)
MS3_08159	Trematode Eggshell Synthesis domain containing protein	44.7552	1687.92	37.7145	0.00979188	bioinformatic
MS3_01775	putative DNA-binding protein	45.4036	1520.67	33.4922	0.0127581	bioinformatic
MS3_03054	chaperonin containing TCP1, subunit 5 (epsilon)	247.255	1516.01	6.13135	0.00321473	proteomic (SEA)
MS3_09161	Thymidylate kinase	221.841	1492.27	6.72677	0.02278	proteomic (AES)
MS3_01938	Proliferating cell nuclear antigen	358.357	1445.48	4.03364	0.0117979	bioinformatic
MS3_10116	60S ribosomal protein L23	238.344	1427.15	5.98779	0.00734471	bioinformatic
MS3_10687	Cathepsin B-like cysteine proteinase	261.065	1398.81	5.3581	0.0420266	bioinformatic
MS3_03534	UTP--glucose-1-phosphate uridylyltransferase	110.807	1380.55	12.459	0.00646312	proteomic (SEA)
MS3_04962	Interferon-related developmental regulator 1	389.531	1365.5	3.50549	0.042392	bioinformatic
MS3_01693	Proteinase inhibitor I25, cystatin,domain-containing protein	0	1365.48	n/a+	0.00679768	bioinformatic
MS3_08717	NADH dehydrogenase [ubiquinone] 1 alpha subcomplex subunit 13	264.685	1363.49	5.15138	0.0141266	bioinformatic
MS3_02176	Microsomal glutathione S-transferase 3	94.8958	1363	14.3631	0.000657839	proteomic (T)
MS3_05952	Tegument antigen	152.935	1337.1	8.74294	0.0219177	proteomic (AES, EV)
MS3_00808	Polyadenylate-binding protein 2	226.391	1336.19	5.90213	0.011675	bioinformatic
MS3_04193	Phosphopantetheine-binding,domain-containing protein	191.083	1328	6.94983	0.00725873	proteomic (T)
MS3_07612	40S ribosomal protein	142.602	1326.45	9.30177	0.0117366	bioinformatic
MS3_08446	Tegument antigen	40.0365	1291.23	32.2513	0.0244942	proteomic (T, AES, EV)
MS3_08613	mitogen-activated protein kinase kinase 1	195.768	1284.94	6.56359	0.0259953	proteomic (EV)
MS3_11428	Major egg antigen	228.742	1273.73	5.5684	0.0116716	proteomic (T)
MS3_07509	putative cop-coated vesicle membrane protein P24 (emp24/gp25l family)	46.8047	1268.44	27.1006	0.00320162	bioinformatic
MS3_04873	putative prefoldin subunit 2	29.0703	1241.14	42.6946	0.00171103	bioinformatic
MS3_06424	Translocator protein	151.727	1223.33	8.06271	0.00481689	bioinformatic
MS3_01105	Universal stress protein	0	1214.12	n/a+	0.00679768	bioinformatic
MS3_05219	putative tyrosine 3-monooxygenase	341.753	1192.73	3.49004	0.00269956	bioinformatic
MS3_07096	SJCHGC06267 protein	23.7135	1189.15	50.1465	0.00805081	bioinformatic
MS3_02356	DM9 domain-containing protein	116.615	1179.69	10.1162	0.0201194	proteomic (EV)
MS3_06736	family C2 unassigned peptidase (C02 family)	66.7812	1176.07	17.6109	0.00361636	proteomic (AES)
MS3_03443	ADP-ribosylation factor 1	127.281	1175.87	9.23836	0.0186639	proteomic (T)
MS3_06668	ribosomal protein L35	94.7865	1168.76	12.3305	0.00923732	bioinformatic
MS3_08840	AP-2 complex subunit sigma	95.6615	1167.73	12.2069	0.0197224	bioinformatic
MS3_05465	Isocitrate dehydrogenase [NADP], mitochondrial	107.836	1141.35	10.5841	0.0259953	bioinformatic
MS3_02474	hypothetical protein MS3_02474	59.5964	1126.88	18.9085	0.00428495	bioinformatic
MS3_02050	Ras-related protein RABA2a	139.565	1126.66	8.07266	0.0305944	proteomic (EV)
MS3_02141	putative 60s ribosomal protein L13a	94.1042	1126.66	11.9724	0.0133616	bioinformatic
MS3_03304	Translocon-associated protein subunit delta	191.599	1117.8	5.83405	0.00681272	proteomic (T, EV)
MS3_10499	hypothetical protein MS3_10499, partial	199.125	1117.21	5.61062	0.0195622	bioinformatic
MS3_04582	6-phosphofructokinase	173.995	1115.53	6.4113	0.00663942	proteomic (T)
MS3_04896	S-phase kinase-associated protein 1	56.5755	1108.13	19.5867	0.00568808	bioinformatic
MS3_10148	Lipopolysaccharide-induced tumor necrosis factor-alpha factor-like protein	145.474	1087.7	7.47696	0.00331091	bioinformatic
MS3_01600	Histone H2A	192.039	1082.74	5.63812	0.0310946	bioinformatic
MS3_06704	Alpha-1, 3-mannosyl-glycoprotein 2-beta-N-acetylglucosaminyltransferase isoform 2	188.643	1082.53	5.73851	0.0320892	bioinformatic
MS3_04227	Egg protein CP3842	553.13	1082.53	1.95709	0.0116716	bioinformatic
MS3_04025	Vacuolar H ATPase	133.474	1074.59	8.05095	0.00583257	bioinformatic
MS3_06069	Store-operated calcium entry-associated regulatory factor	150.898	1058.99	7.01791	0.00729081	proteomic (T)
MS3_03406	Pro-His-rich protein	52.5286	1053.65	20.0585	0.0341668	bioinformatic
MS3_02314	putative alpha tubulin	291.286	1050.27	3.60561	0.0151434	proteomic (T, AES)
MS3_07729	putative hsp40, subfamily A, members 1,2,4	27.7917	1040.18	37.4278	0.0111482	proteomic (T)
MS3_06126	sulfide quinone reductase, putative	198.083	1035.41	5.22712	0.00811808	proteomic (T)
MS3_05639	putative ribosomal protein L13	129.753	1029.21	7.93213	0.0117366	bioinformatic
MS3_09793	putative chromobox protein	22.9792	1027.02	44.6935	0.000789928	bioinformatic
MS3_03576	Y+L amino acid transporter 2	20.5417	1022.23	49.7636	0.00571005	bioinformatic
MS3_09396	Complement C1q tumor necrosis factor-related protein 3	97.6042	1021.31	10.4638	0.0197224	bioinformatic
MS3_05252	DM9 domain-containing protein	13.8646	1020.78	73.625	0.000764134	proteomic (T, AES)
MS3_04262	Histone H1B	99.0365	1017.03	10.2692	0.0261708	bioinformatic
MS3_02289	Corepressor interacting with RBPJ 1	86.2578	1015.11	11.7683	0.00133159	bioinformatic
MS3_08158	Trematode Eggshell Synthesis domain containing protein	146.188	1014.54	6.94	0.0155377	bioinformatic
MS3_07195	Ribosomal protein S11	170.964	1000.32	5.85105	0.0325224	bioinformatic
MS3_10472	putative n-acetyltransferase	54.4583	1000.31	18.3684	0.0220825	bioinformatic
MS3_02202	ribosomal protein S10	189.302	999.806	5.28153	0.0203995	bioinformatic
MS3_09626	serine/threonine-protein phosphatase 4 regulatory subunit 2	84.5781	997.294	11.7914	0.044323	bioinformatic
MS3_01435	Ribosomal protein L11	57.901	996.644	17.2129	0.00669665	bioinformatic
MS3_00403	tar DNA-binding protein, putative	98.4818	996.597	10.1196	0.0274863	bioinformatic
MS3_08037	putative ribonuclease z, chloroplast	107.43	991.386	9.22823	0.00923732	proteomic (AES)
MS3_04767	putative vesicular amine transporter	246.667	980.819	3.9763	0.0179176	bioinformatic
MS3_03577	ribosomal protein S14	15.2396	979.953	64.3031	0.00244072	bioinformatic
MS3_02758	Solute carrier family 2, facilitated glucose transporter member 2	89.4948	967.367	10.8092	0.00503297	bioinformatic
MS3_08943	hypothetical protein MS3_0013354	74.3802	963.569	12.9546	0.0297819	bioinformatic
MS3_09233	superoxide dismutase 1, soluble	80.3307	961.428	11.9684	0.0274863	proteomic (T, AES)
MS3_07763	Succinyl-CoA ligase [ADP-forming] subunit beta, mitochondrial	23.3542	958.094	41.0246	0.00407861	proteomic (T)
MS3_00779	cellular nucleic acid-binding protein	212.193	955.858	4.50467	0.0251651	bioinformatic
MS3_08811	putative ribosomal protein L4	197.539	955.483	4.83693	0.0379057	bioinformatic
MS3_07280	protein kiaa0174, putative	134.826	955.242	7.08502	0.0272025	bioinformatic
MS3_03270	putative phosphatidylinositol-4-phosphate 5-kinase, type I, alpha	128.008	945.847	7.38898	0.0484035	bioinformatic
MS3_03400	Stress protein DDR48 (DNA damage-responsive protein 48)	241.753	937.908	3.87962	0.0473473	bioinformatic
MS3_02734	O-acetyl-ADP-ribose deacetylase MACROD2	61.151	935.094	15.2916	0.0399703	proteomic (T, AES)
MS3_04559	Eukaryotic translation initiation factor 5	24.3385	933.319	38.3474	0.0209368	bioinformatic
MS3_07831	putative shc transforming protein	188.867	919.444	4.86821	0.0277754	bioinformatic
MS3_06538	SJCHGC05602 protein	121.966	919.183	7.53638	0.044323	bioinformatic
MS3_00452	Lysosomal Pro-X carboxypeptidase	107.599	918.531	8.53661	0.0356985	proteomic (AES)
MS3_10729	cytochrome c oxidase subunit III	64.6146	918.233	14.2109	0.0101788	bioinformatic
MS3_06101	apoferritin-2	90.6172	913.636	10.0824	0.00793474	proteomic (AES, EV)
MS3_10421	40S ribosomal protein S12	273.703	902.956	3.29903	0.0137581	bioinformatic
MS3_03726	Stromal membrane-associated protein 1	97.0208	892.297	9.19697	0.0170141	proteomic (EV)
MS3_09305	adenine phosphoribosyltransferase	67.1771	889.036	13.2342	0.00269865	proteomic (AES)
MS3_00447	Homeobox protein abdominal-B	248.753	888.814	3.57308	0.0473473	bioinformatic
MS3_02928	putative serine/threonine-protein phosphatase PP2A regulatory subunit	215.938	879.267	4.07186	0.0220124	proteomic (T, AES)
MS3_06283	Dexamethasone-induced Ras-related protein 1	70.5599	875.308	12.4052	0.00036999	bioinformatic
MS3_08839	putative 60s ribosomal protein L6	260.922	870.247	3.33528	0.017143	proteomic (AES)
MS3_07617	putative map kinase phosphatase	98.0521	865.631	8.82827	0.0154987	proteomic (EV)
MS3_10485	GPI-anchored membrane protein 1	56.6406	865.514	15.2808	0.0117264	bioinformatic
MS3_07158	Dihydrolipoyllysine-residue acetyltransferase component of pyruvate dehydrogenase complex, mitochondrial	54.9896	861.997	15.6756	0.00824426	proteomic (SEA)
MS3_07799	Reticulon-4 (Neurite outgrowth inhibitor)	192.188	861.167	4.48087	0.0155377	bioinformatic
MS3_10378	26S proteasome regulatory subunit S3, putative	26.6042	859.644	32.3124	0.0025181	bioinformatic
MS3_04827	Ubiquinone biosynthesis protein COQ7-like protein	183.974	855.097	4.64793	0.0375199	bioinformatic
MS3_02460	Sorting nexin-3	241.792	846.517	3.50102	0.0148215	bioinformatic
MS3_08618	Ribosomal protein S5a	81.5026	846.331	10.3841	0.00583257	bioinformatic
MS3_03226	Leucine-rich repeat-containing protein 57	40.5521	819.708	20.2137	0.0229466	proteomic (T)
MS3_11045	putative heterogeneous nuclear ribonucleoprotein k	0.252604	810.872	3210.05	0.0433815	bioinformatic
MS3_09110	putative rac gtpase	450.448	808.525	1.79494	0.034553	proteomic (T)
MS3_08805	Protein C20orf11 homolog	92.6641	803.597	8.67216	0.0220825	bioinformatic
MS3_07422	hypothetical protein MS3_07422	107.393	795.917	7.41124	0.0197224	proteomic (EV)
MS3_09826	Protein FAM136A	48.5885	795.133	16.3646	0.00218278	bioinformatic
MS3_09620	carbonyl reductase 1	156.339	789.422	5.04944	0.0481275	proteomic (T, AES)
MS3_00006	Pre-mRNA-splicing factor 38B	48.2396	788.981	16.3555	0.0123067	bioinformatic
MS3_01972	Leptin receptor overlapping transcript-like 1	107.172	768.733	7.1729	0.000531992	bioinformatic
MS3_07520	putative 26s proteasome non-ATPase regulatory subunit	38.6667	740.036	19.1389	0.0025181	bioinformatic
MS3_09778	cathepsin B-like peptidase (C01 family)	22.4792	736.497	32.7635	0.0285502	proteomic (AES)
MS3_05322	family S9 non-peptidase homologue (S09 family)	71.4141	729.761	10.2187	0.0469346	proteomic (T)
MS3_09634	Ras-related protein Rab-3C	204.19	725.747	3.55427	0.034553	proteomic (T)
MS3_03800	hypotheticial protein	37.7344	722.297	19.1416	0.0394265	proteomic (T)
MS3_01585	PDZ and LIM domain protein Zasp	162.099	720.964	4.44768	0.0389064	bioinformatic
MS3_04147	hypothetical protein MS3_04147	31.4193	714.961	22.7555	0.0154987	bioinformatic
MS3_00670	SJCHGC09518 protein	128.219	710.531	5.54155	0.0220092	bioinformatic
MS3_04474	hypothetical protein MS3_0018310	52.6458	698.028	13.2589	0.0389064	proteomic (T, AES, EV)
MS3_06431	putative tropomodulin	137.563	697.197	5.06822	0.0473473	bioinformatic
MS3_00257	Regulator of microtubule dynamics protein 1	25.1615	697.028	27.7022	0.044323	proteomic (T, AES)
MS3_01611	putative malate dehydrogenase	41.5417	694.661	16.722	0.0111482	bioinformatic
MS3_09638	putative ATP-dependent RNA helicase DHX36	18.9792	691.108	36.4141	0.0394265	bioinformatic
MS3_09443	Synaptosomal-associated protein 25	18.2656	681.069	37.2869	0.00195064	bioinformatic
MS3_02396	Pleckstrin homology domain-containing family B member 2	43.9792	658.919	14.9825	0.00571005	bioinformatic
MS3_05427	Charged multivesicular body protein	182.286	647.864	3.5541	0.0375199	bioinformatic
MS3_05520	putative methylthioadenosine phosphorylase	148.089	647.314	4.37113	0.0325224	proteomic (AES)
MS3_07411	putative deferrochelatase/peroxidase YfeX	13.6042	645.136	47.4219	0.017674	proteomic (T)
MS3_02944	Extracellular superoxide dismutase [Cu-Zn] precursor	39.2292	634.839	16.1828	0.00571005	bioinformatic
MS3_02838	AN1-type zinc finger protein 6 (Zinc finger A20 domain-containing protein 3)	68.0156	633.881	9.31963	0.0303945	bioinformatic
MS3_04158	Clumping factor A precursor (Fibrinogen-binding protein A) (Fibrinogen receptor A), putative	11.3542	629.047	55.4023	0.0111482	proteomic (T, AES)
MS3_08636	calcineurin B	170.651	610.581	3.57795	0.0325224	bioinformatic
MS3_09190	Geranylgeranyl pyrophosphate synthase	0	605.1	n/a+	0.00679768	proteomic (T, AES)
MS3_03625	Ubiquitin-conjugating enzyme E2 G2	89.1562	589.464	6.61158	0.0197224	bioinformatic
MS3_03569	Protein transport protein Sec61 subunit alpha-like 1	128.182	581.047	4.53298	0.0410343	bioinformatic
MS3_05142	Ribosomal protein L24	67.7708	577.925	8.52764	0.044323	bioinformatic
MS3_02681	Transmembrane protein 256-like protein	168.943	572.856	3.39083	0.0375199	bioinformatic
MS3_05024	Syntaxin-binding protein 1	10.4167	563.858	54.1304	0.0433815	proteomic (T)
$WormBase ParaSite online database, version 14 https://parasite.wormbase.org/Schistosoma_haematobium_prjna78265/Info/Index/
#mean signal intensity of DIR cohort before PZQ treatment.
@mean signal intensity of DIR cohort 18 months after PZQ treatment.
%fold change in mean signal intensity of DIR cohort 18 months after PZQ treatment compared to DIR cohort before treatment.
+fold change unable to be calculated due to mean signal intensity of CI cohort below the reactivity threshold.
*significance of difference in mean signal intensity of DIR cohort 18 months after PZQ treatment compared to DIR cohort before treatment.
^proteins for array inclusion selected from bioinformatic analysis of second-generation S. mansoni array (IJP ref) or analysis of S. haematobium proteomes (Sotillo and Gebe refs).
T = adult tegument, AES = adult excretory/secretory products, EES = egg excretory/secretory products, SEA = soluble egg antigen, EV = adult extracellular vesicles.
