# Supplementary material for: Immunomics-Guided Antigen Discovery for Praziquantel-Induced Vaccination in Urogenital Human Schistosomiasis
Source: Front Immunol. 2021 May 25;12:663041. doi: 10.3389/fimmu.2021.663041 (PMC8186320; doi:10.3389/fimmu.2021.663041)
Supplement: Supplementary file 5 [file Table_2.xlsx]

## Sheet: Hoja1
Table S2: antigens used in construction of the S. haematobium protein microarray
Antigen (WBPS14* Accession)	Description	Predicted SP?#	Selection method for array inclusion^
2008-Sh-TSP2	Tetraspanin 2	Yes	proteomic (T, EV)
MS3_00004	Lysosomal alpha-glucosidase	Yes	proteomic (AES, SEA, EV)
MS3_00006	Pre-mRNA-splicing factor 38B	No	bioinformatic
MS3_00047	14-3-3 epsilon	No	proteomic (T, AES, EES, SEA, EV)
MS3_00048	putative reticulon/nogo	No	proteomic (T, EV)
MS3_00054	TWiK family of potassium channels protein 18	Yes	bioinformatic
MS3_00066	putative sperm nuclear basic protein PL-I isoform PLIb	No	bioinformatic
MS3_00076	Deoxyhypusine hydroxylase	No	bioinformatic
MS3_00143	Succinyl-CoA ligase [ADP/GDP-forming] subunit alpha, mitochondrial	No	proteomic (T)
MS3_00147	eukaryotic translation initiation factor 5A	No	proteomic (T, AES, EV)
MS3_00148	Peptidase S1 S6 chymotrypsin Hap active site	Yes	bioinformatic
MS3_00151	Prenylcysteine oxidase 1	No	proteomic (T)
MS3_00178	Small nuclear ribonucleoprotein-associated protein B	No	bioinformatic
MS3_00180	putative programmed cell death protein	No	proteomic (T, EV)
MS3_00183	Calcium-binding EF-hand,domain-containing protein	No	proteomic (EES, SEA)
MS3_00187	Guanine nucleotide-binding protein G(o) subunit alpha	No	proteomic (T, EV)
MS3_00196	Protein NDRG3	No	proteomic (T, EV)
MS3_00203	Pro-neuregulin-2, membrane-bound isoform	Yes	bioinformatic
MS3_00223	Oxalate:formate antiporter	No	proteomic (EV)
MS3_00242	Signal recognition particle protein 19	No	bioinformatic
MS3_00257	Regulator of microtubule dynamics protein 1	No	proteomic (T, AES)
MS3_00277	cAMP-dependent protein kinase type II regulatory subunit	No	proteomic (T, AES, EES, SEA, EV)
MS3_00286	aldo-keto reductase family 1, member B4 (aldose reductase)	No	proteomic (T, AES, EES, SEA)
MS3_00287	40S ribosomal protein S6	Yes	bioinformatic
MS3_00294	cytochrome b5 reductase 1	No	proteomic (T)
MS3_00312	optic atrophy 1-like protein, opa1	No	proteomic (T)
MS3_00316	Ubiquitin-conjugating enzyme E2 G1	No	bioinformatic
MS3_00353	rab-related GTP-binding protein	No	bioinformatic
MS3_00361	putative alpha-actinin	No	proteomic (T, AES, EV)
MS3_00383	putative dihydrolipoamide succinyltransferase component of 2-oxoglutarate dehydrogenase	No	bioinformatic
MS3_00403	tar DNA-binding protein, putative	No	bioinformatic
MS3_00404	Density-regulated protein	No	proteomic (EV)
MS3_00405	Iron-sulfur cluster assembly enzyme ISCU, mitochondrial	No	bioinformatic
MS3_00412	putative endophilin B1	No	proteomic (T, EV)
MS3_00413	60S ribosomal protein L8	No	bioinformatic
MS3_00440	pyruvate dehydrogenase (lipoamide)	No	bioinformatic
MS3_00447	Homeobox protein abdominal-B	No	bioinformatic
MS3_00449	SJCHGC08006 protein	No	bioinformatic
MS3_00450	Mxi neural development protein	No	bioinformatic
MS3_00452	Lysosomal Pro-X carboxypeptidase	No	proteomic (AES, EV)
MS3_00494	putative 40s ribosomal protein S18	No	bioinformatic
MS3_00498	hypotheticial protein	No	bioinformatic
MS3_00499	Tissue alpha-L-fucosidase	No	proteomic (AES, SEA)
MS3_00504	ER membrane protein complex subunit 7	Yes	bioinformatic
MS3_00508	Succinate dehydrogenase [ubiquinone] flavoprotein subunit, mitochondrial	No	proteomic (T, SEA)
MS3_00560	AChain A, Uridine phosphorylase	No	proteomic (SEA, EV)
MS3_00569	G2/mitotic-specific cyclin-B2	No	bioinformatic
MS3_00604	Ribosomal Protein, Small subunit	No	bioinformatic
MS3_00610	Ester hydrolase C11orf54-like protein	No	proteomic (AES, EES, SEA)
MS3_00625	NADH dehydrogenase (ubiquinone) flavoprotein 1	No	bioinformatic
MS3_00663	Aspartate aminotransferase, cytoplasmic	No	proteomic (T, AES, SEA)
MS3_00665	putative camp-regulated phosphoprotein	No	bioinformatic
MS3_00668	Replication protein A 70 kDa DNA-binding subunit	No	bioinformatic
MS3_00670	SJCHGC09518 protein	No	bioinformatic
MS3_00676	Persulfide dioxygenase ETHE1, mitochondrial	No	proteomic (T, AES)
MS3_00702	ribosomal protein S16	No	bioinformatic
MS3_00703	Tricarboxylate transport protein	No	bioinformatic
MS3_00719	putative palmitoyltransferase ZDHHC12	No	bioinformatic
MS3_00756	Sodium/potassium-transporting ATPase subunit alpha	No	proteomic (T, EV)
MS3_00769	Transmembrane protein 50A	No	bioinformatic
MS3_00779	cellular nucleic acid-binding protein	No	bioinformatic
MS3_00785	T-complex protein 1 subunit gamma	No	proteomic (T, AES, EES, SEA, EV)
MS3_00787	Ectonucleoside triphosphate diphosphohydrolase 1	No	proteomic (T, AES, EV)
MS3_00800	Serine/threonine-protein kinase haspin	No	bioinformatic
MS3_00805	Alanine aminotransferase 2	No	proteomic (AES)
MS3_00808	Polyadenylate-binding protein 2	No	bioinformatic
MS3_00812	Splicing factor U2AF 35 kDa subunit	No	bioinformatic
MS3_00844	putative cystinosin	Yes	bioinformatic
MS3_00850	protein kinase	No	bioinformatic
MS3_00859	Fibrillin 2	No	bioinformatic
MS3_00862	thioredoxin peroxidase	No	proteomic (AES, EES, SEA, EV)
MS3_00876	Neuronal calcium sensor 2	No	bioinformatic
MS3_00880	Glioma pathogenesis-related protein 1 precursor	No	proteomic (T, AES)
MS3_00881		Yes	proteomic (EES)
MS3_00886	putative syntenin	No	proteomic (T, EV)
MS3_00891	GLIPR1-like protein 1	No	proteomic (T)
MS3_00900	Guanylate kinase	No	proteomic (EES)
MS3_00931	putative nascent polypeptide associated complex alpha subunit (nac alpha)	No	proteomic (EV)
MS3_00934	F-box only protein isoform 1	No	bioinformatic
MS3_00939	PI-PLC X domain-containing protein 1	No	bioinformatic
MS3_00996	sh3 domain grb2-like protein B1 (endophilin B1)	No	proteomic (T, AES, EV)
MS3_01001	vesicle-associated membrane protein 2	No	bioinformatic
MS3_01004	COX assembly mitochondrial protein 1	No	bioinformatic
MS3_01014	intraflagellar transport protein 20	No	bioinformatic
MS3_01016	Alpha-tocopherol transfer protein-like	No	proteomic (EV)
MS3_01030	Activin receptor type-2A	No	bioinformatic
MS3_01049	Alpha-tocopherol transfer protein-like	No	proteomic (EV)
MS3_01051	Synaptophysin (Major synaptic vesicle protein p38)	No	bioinformatic
MS3_01053	tropomyosin, putative	No	bioinformatic
MS3_01095	putative smirv1 protein	Yes	proteomic (T, EV)
MS3_01096	Universal stress protein	No	proteomic (T, SEA, EV)
MS3_01104	Heterogeneous nuclear ribonucleoprotein A1, A2/B1 homolog	No	proteomic (EES)
MS3_01105	Universal stress protein	No	bioinformatic
MS3_01114	hypothetical protein MS3_01114	No	bioinformatic
MS3_01124	small subunit ribosomal protein S2e	No	bioinformatic
MS3_01141	tRNA-splicing endonuclease subunit Sen2	No	proteomic (EV)
MS3_01153	putative tetraspanin-CD63 receptor	No	proteomic (EV)
MS3_01160	Stomatin-like protein 2, mitochondrial	No	proteomic (T)
MS3_01193	putative pre-mRNA-processing ATP-dependent RNA helicase prp5	No	bioinformatic
MS3_01218	putative RNA-binding protein 18	No	bioinformatic
MS3_01240	syntaxin, putative	No	proteomic (EV)
MS3_01245	activator protein 4 (ap4), putative	No	bioinformatic
MS3_01257	BC026374 protein (S09 family)	Yes	bioinformatic
MS3_01261	Phosphoenolpyruvate carboxykinase [GTP]	No	proteomic (T, AES, EES, SEA, EV)
MS3_01262	SJCHGC09353 protein	No	bioinformatic
MS3_01274	ribosomal protein L7a	No	bioinformatic
MS3_01276	putative phosphatidylcholine transfer protein	No	bioinformatic
MS3_01286	putative copii-coated vesicle membrane protein P24	Yes	bioinformatic
MS3_01289	1-pyrroline-5-carboxylate dehydrogenase	No	proteomic (T, EES)
MS3_01302	Deoxyhypusine synthase	No	proteomic (AES)
MS3_01313	SJCHGC04069 protein	No	bioinformatic
MS3_01318	putative merlin/moesin/ezrin/radixin	No	proteomic (AES, EV)
MS3_01328	DnaJ subfamily C member 28	No	bioinformatic
MS3_01333	RutC family protein	No	bioinformatic
MS3_01337	Universal stress protein	No	proteomic (T)
MS3_01339	putative ATP synthase, H+ transporting, mitochondrial F0 complex, subunit c isoform 2a precursor	No	bioinformatic
MS3_01348	High mobility group protein DSP1	No	bioinformatic
MS3_01353	basigin related	No	bioinformatic
MS3_01364	Tropomyosin isoform 2	No	proteomic (AES, EES, SEA)
MS3_01365	putative Bax inhibitor-1	No	bioinformatic
MS3_01370	CD63 antigen	No	proteomic (T, EV)
MS3_01386	Protein diaphanous 2	No	proteomic (T)
MS3_01406	putative mitochondrial import receptor subunit tom22	No	proteomic (T)
MS3_01422	rna-binding ras-gap sh3 binding protein related	No	bioinformatic
MS3_01425	PC3-like endoprotease variant A	No	proteomic (T, AES)
MS3_01435	Ribosomal protein L11	No	bioinformatic
MS3_01445	putative transformer-2 protein	No	bioinformatic
MS3_01466	Band 7 protein	No	bioinformatic
MS3_01478	polymorphic mucin variant	No	proteomic (EES)
MS3_01483	proteasome (prosome macropain) subunit alpha type 4	No	proteomic (SEA, EV)
MS3_01504	SJCHGC00710 protein	No	proteomic (T, EV)
MS3_01516	gynecophoral canal protein	No	proteomic (AES)
MS3_01527	High mobility group protein DSP1	No	proteomic (EES)
MS3_01542	acetyl-CoA C-acetyltransferase	No	proteomic (AES)
MS3_01558	Protein YIPF6	No	bioinformatic
MS3_01585	PDZ and LIM domain protein Zasp	No	bioinformatic
MS3_01597	Deoxyribodipyrimidine photo-lyase	No	bioinformatic
MS3_01600	Histone H2A	No	bioinformatic
MS3_01611	putative malate dehydrogenase	No	bioinformatic
MS3_01627	T-complex protein 1 subunit eta	No	proteomic (EES, EV)
MS3_01636	putative lysosome-associated membrane glycoprotein	No	proteomic (EV)
MS3_01643	putative lysosome-associated membrane glycoprotein	No	bioinformatic
MS3_01650	Adenylate kinase	No	proteomic (T, AES, EES, EV)
MS3_01653	Ras-related protein Rap-1b	No	proteomic (T, EV)
MS3_01658	Phospholipase D3	No	proteomic (ES, EV)
MS3_01664	Glycosyltransferase 1 domain-containing protein isoform 4	No	bioinformatic
MS3_01668	putative zinc finger protein	No	bioinformatic
MS3_01686	Minor histocompatibility antigen H13	No	bioinformatic
MS3_01693	Proteinase inhibitor I25, cystatin,domain-containing protein	Yes	bioinformatic
MS3_01705	cathepsin F (C01 family)	No	bioinformatic
MS3_01710	Small nuclear ribonucleoprotein Sm D3	No	bioinformatic
MS3_01749	Putative aminopeptidase W07G4.4	No	proteomic (T, SEA, EV)
MS3_01761	putative histone H2A.1	No	bioinformatic
MS3_01764	putative tropomyosin	No	proteomic (AES, EES, SEA)
MS3_01771	signalase (S26 family)	No	bioinformatic
MS3_01775	putative DNA-binding protein	No	bioinformatic
MS3_01777	putative elongation factor 1-gamma	No	proteomic (SEA)
MS3_01780	Eukaryotic initiation factor 4A	No	bioinformatic
MS3_01833	putative cystoskeletal protein tektin	No	proteomic (EES)
MS3_01840	Hypothetical Schistosoma spp. protein UPF0506	No	proteomic (T, EV)
MS3_01852	Zinc finger protein ZPR1	Yes	proteomic (T)
MS3_01857	Paramyosin isoform 1	No	proteomic (EES)
MS3_01870	CCR4-NOT transcription complex subunit 7	No	bioinformatic
MS3_01871	14-3-3 epsilon 2	No	proteomic (T, EV)
MS3_01898	CD36-like class B scavenger receptor	No	proteomic (EV)
MS3_01899	Prolyl endopeptidase	No	proteomic (AES)
MS3_01902	putative 40s ribosomal protein S4	No	bioinformatic
MS3_01905	putative tetraspanin	No	proteomic (EV)
MS3_01922	putative actin	No	proteomic (T, AES, EES, SEA, EV)
MS3_01934	putative carbonic anhydrase	No	proteomic (T, EV)
MS3_01937	Hypothetical Schistosoma spp. protein UPF0506	No	bioinformatic
MS3_01938	Proliferating cell nuclear antigen	No	bioinformatic
MS3_01952	Annexin A13 (Annexin XIII)	No	proteomic (T, AES, EV)
MS3_01964	putative annexin	No	proteomic (T, AES, EV)
MS3_01972	Leptin receptor overlapping transcript-like 1	No	bioinformatic
MS3_01983	putative ATPase inhibitor isoform 2	No	proteomic (T)
MS3_01988	Voltage-dependent anion-selective channel protein 2	No	proteomic (T)
MS3_02001	putative tumor protein d52	No	proteomic (EES)
MS3_02027	20S proteasome subunit alpha 7	No	proteomic (AES, EES)
MS3_02041	Protein BUD31 homolog	No	bioinformatic
MS3_02044	Casein kinase I isoform gamma-1	No	proteomic (EV)
MS3_02048	Receptor expression-enhancing protein 5	No	proteomic (T)
MS3_02050	Ras-related protein RABA2a	No	proteomic (EV)
MS3_02085	Mitochondrial import receptor subunit TOM70	No	proteomic (T)
MS3_02086	Cytochrome c	No	proteomic (T, AES, EES, SEA)
MS3_02087	Acidic leucine-rich nuclear phosphoprotein 32-related protein (ANP32/acidic nuclear phosphoprotein-like protein)	No	proteomic (EV)
MS3_02088	Netrin receptor DCC	No	bioinformatic
MS3_02136	malate dehydrogenase	No	proteomic (T)
MS3_02141	putative 60s ribosomal protein L13a	No	bioinformatic
MS3_02155	Proteasomal ubiquitin receptor ADRM1	No	bioinformatic
MS3_02157	Protein max	No	bioinformatic
MS3_02160	Tubulin beta-2C chain	No	bioinformatic
MS3_02162	putative placenta-specificprotein 8 protein (C15 protein) (Onzin)	No	proteomic (T, AES, EV)
MS3_02172	Tumor suppressor candidate 3 (Protein N33)	Yes	bioinformatic
MS3_02176	Microsomal glutathione S-transferase 3	No	proteomic (T)
MS3_02202	ribosomal protein S10	No	bioinformatic
MS3_02234	putative tfiid subunit	No	bioinformatic
MS3_02237	ring finger protein 168	No	bioinformatic
MS3_02256	SJCHGC08335 protein	No	proteomic (AES)
MS3_02275	Putative BTB/POZ domain-containing protein	No	proteomic (EES)
MS3_02289	Corepressor interacting with RBPJ 1	No	bioinformatic
MS3_02307	putative isocitric dehydrogenase subunit alpha	No	proteomic (T, EES)
MS3_02314	tubulin alpha-1A chain	No	proteomic (T, AES, EES, SEA, EV)
MS3_02318	gamma-glutamyltransferase-like protein 3 (T03 family)	No	proteomic (T, EV)
MS3_02343	V-type proton ATPase subunit B	No	proteomic (EV)
MS3_02346	Serine/threonine-protein phosphatase PP1-beta catalytic subunit	No	proteomic (AES, EV)
MS3_02356	DM9 domain-containing protein	No	proteomic (EV)
MS3_02359	DM9 domain-containing protein	No	proteomic (T, AES, EV)
MS3_02368	SAR1 gene homolog B	No	proteomic (T)
MS3_02375	Ras-related protein Rab-30	No	proteomic (T, EV)
MS3_02393	SUZ domain-containing protein 1	No	bioinformatic
MS3_02396	Pleckstrin homology domain-containing family B member 2	No	bioinformatic
MS3_02407	SJCHGC06436 protein	No	proteomic (EES)
MS3_02425	Enolase	No	proteomic (T, AES, EES, SEA, EV)
MS3_02428	Cytochrome b-c1 complex subunit 7	No	proteomic (T)
MS3_02442	putative polyadenylate binding protein	No	bioinformatic
MS3_02453	Microtubule-associated protein RP/EB family member 1	No	bioinformatic
MS3_02460	Sorting nexin-3	No	bioinformatic
MS3_02465	actin beta/gamma 1	No	proteomic (T, AES, EV)
MS3_02474	hypothetical protein MS3_02474	No	bioinformatic
MS3_02476	SJCHGC00797 protein	No	proteomic (T, AES, EV)
MS3_02486	SJCHGC02563 protein	No	proteomic (T, AES, EV)
MS3_02489	SJCHGC06012 protein	No	bioinformatic
MS3_02494	SJCHGC01166 protein	No	proteomic (T, AES, EV)
MS3_02499	putative serpin	No	proteomic (AES)
MS3_02504	ATPase, H+ transporting, lysosomal accessory protein 1	No	proteomic (T, EV)
MS3_02538	Alanine aminotransferase 2	No	bioinformatic
MS3_02539	prominin (prom) protein, putative	No	proteomic (T, EV)
MS3_02545	putative glucose transport protein	No	proteomic (T, AES, EV)
MS3_02553	saposin containing protein	No	proteomic (T, EV)
MS3_02593	putative cytosolic purine 5-nucleotidase	No	proteomic (EV)
MS3_02637	SJCHGC06845 protein	Yes	bioinformatic
MS3_02641	ribosomal protein S8	No	bioinformatic
MS3_02653	60S ribosomal protein L26	No	bioinformatic
MS3_02674	SJCHGC09134 protein	Yes	proteomic (AES, EV)
MS3_02681	Transmembrane protein 256-like protein	No	bioinformatic
MS3_02685	putative prohibitin	No	proteomic (T, EES)
MS3_02688	97 kDa heat shock protein	No	proteomic (T, EES, SEA, EV)
MS3_02690	synaptotagmin, putative	No	proteomic (T)
MS3_02709	Tropinone reductase 2	No	bioinformatic
MS3_02734	O-acetyl-ADP-ribose deacetylase MACROD2	No	proteomic (T, AES)
MS3_02747	putative fatty acid binding protein	No	proteomic (EES)
MS3_02752	dihydrolipoamide dehydrogenase	No	proteomic (AES, EES, SEA)
MS3_02758	Solute carrier family 2, facilitated glucose transporter member 2	No	bioinformatic
MS3_02787	Mitochondrial import receptor subunit TOM34	No	proteomic (EV)
MS3_02802	ceramide kinase	No	bioinformatic
MS3_02804	small subunit ribosomal protein S30e	No	bioinformatic
MS3_02805	Saposin-like,IPR008139 Saposin B,domain-containing protein	No	proteomic (AES, EV)
MS3_02807	proteasome subunit alpha 6 (T01 family)	No	proteomic (EES, SEA, EV)
MS3_02838	AN1-type zinc finger protein 6 (Zinc finger A20 domain-containing protein 3)	No	proteomic (T, AES, EES, SEA, EV)
MS3_02855	putative selenoprotein T	No	bioinformatic
MS3_02856	Fructose-bisphosphate aldolase isoform 3	No	proteomic (T, AES, EES, SEA, EV)
MS3_02899	SLIT and NTRK-like protein 2	No	proteomic (AES)
MS3_02928	putative serine/threonine-protein phosphatase PP2A regulatory subunit	No	proteomic (T, AES)
MS3_02944	Extracellular superoxide dismutase [Cu-Zn] precursor	Yes	bioinformatic
MS3_02951	Putative adenosylhomocysteinase 3	No	bioinformatic
MS3_02952	DnaJ subfamily B member 9 isoform 2	Yes	bioinformatic
MS3_02954	putative dtdp-glucose 4-6-dehydratase	No	bioinformatic
MS3_02991	V-type H+-transporting ATPase subunit E	No	proteomic (EV)
MS3_02999	Galectin-3-binding protein A	No	proteomic (EES)
MS3_03041	ubiquinol-cytochrome c reductase, Rieske iron-sulfur polypeptide 1	No	bioinformatic
MS3_03047	Tektin-4	No	proteomic (EES)
MS3_03054	chaperonin containing TCP1, subunit 5 (epsilon)	No	proteomic (SEA)
MS3_03079	nalp (nacht, leucine rich repeat and pyrin domain containing)-related	No	proteomic (EV)
MS3_03084	putative beta thymosin	No	proteomic (T, AES)
MS3_03091	putative pdz and lim domain protein	No	bioinformatic
MS3_03096	glucose-6-phosphate isomerase	No	proteomic (T, AES, EES, SEA, EV)
MS3_03101	Peptidyl-glycine alpha-amidating monooxygenase	No	bioinformatic
MS3_03119	Dolichyl-diphosphooligosaccharide--protein glycosyltransferase subunit DAD1	No	bioinformatic
MS3_03127	Putative actin-interacting protein 1	No	proteomic (AES, SEA, EV)
MS3_03130	putative tRNA(His) guanylyltransferase	Yes	bioinformatic
MS3_03140	40S ribosomal protein S3A, putative	No	bioinformatic
MS3_03171	Ribosomal protein S15Aa	No	proteomic (EES, SEA)
MS3_03192	25 kDa integral membrane protein	No	bioinformatic
MS3_03193	tetraspanin TE736	No	bioinformatic
MS3_03206	ATP:ADP antiporter	No	proteomic (T, EES)
MS3_03226	Leucine-rich repeat-containing protein 57	No	proteomic (T)
MS3_03231	H/ACA ribonucleoprotein complex subunit 2	No	bioinformatic
MS3_03269	SJCHGC05509 protein	No	bioinformatic
MS3_03270	putative phosphatidylinositol-4-phosphate 5-kinase, type I, alpha	No	bioinformatic
MS3_03295	putative atp synthase beta subunit	No	proteomic (T, EES)
MS3_03301	putative atp synthase beta subunit	No	proteomic (T, EES, SEA)
MS3_03304	Translocon-associated protein subunit delta	No	proteomic (T, EV)
MS3_03350	DEP domain-containing protein 5	No	bioinformatic
MS3_03372	syntaxin-binding protein 1	No	proteomic (EV)
MS3_03381	Tubulin beta chain	No	proteomic (T, AES)
MS3_03385	putative rna binding motif protein 4,lark	No	proteomic (AES)
MS3_03400	Stress protein DDR48 (DNA damage-responsive protein 48)	Yes	bioinformatic
MS3_03405	eggshell precursor protein	No	bioinformatic
MS3_03406	Pro-His-rich protein	No	bioinformatic
MS3_03417	Major egg antigen	No	proteomic (T, EV)
MS3_03419	integral membrane G protein-coupled receptor isoform 2	No	bioinformatic
MS3_03420	Major egg antigen	No	proteomic (AES)
MS3_03424	putative elongation factor ts	No	bioinformatic
MS3_03427	Major egg antigen	No	proteomic (AES)
MS3_03429	putative protease	Yes	bioinformatic
MS3_03443	ADP-ribosylation factor 4-like	No	proteomic (T)
MS3_03453	Katanin p60 ATPase-containing subunit A-like 2	No	proteomic (EV)
MS3_03461	low-density lipoprotein receptor (ldl)	Yes	bioinformatic
MS3_03509	Protein jagged-1b	Yes	bioinformatic
MS3_03511	putative sj-Ts4 protein	No	bioinformatic
MS3_03513	glutathione peroxidase, putative	No	proteomic (SEA)
MS3_03534	UTP--glucose-1-phosphate uridylyltransferase	No	proteomic (SEA)
MS3_03558	chloride intracellular channel 4	Yes	proteomic (AES, EV)
MS3_03569	Protein transport protein Sec61 subunit alpha-like 1	No	bioinformatic
MS3_03571	putative cationic amino acid transporter	No	bioinformatic
MS3_03576	Y+L amino acid transporter 2	No	bioinformatic
MS3_03577	ribosomal protein S14	No	bioinformatic
MS3_03599	ribosomal protein L27	No	bioinformatic
MS3_03603	SJCHGC06759 protein	Yes	bioinformatic
MS3_03615	putative elongation factor tu (ef-tu)	No	proteomic (T)
MS3_03618	Mitochondrial inner membrane protein OXA1L	No	bioinformatic
MS3_03625	Ubiquitin-conjugating enzyme E2 G2	No	bioinformatic
MS3_03641	ribosomal protein S8	No	bioinformatic
MS3_03655	nervana 2	No	proteomic (T, EV)
MS3_03662	sugar nucleotide epimerase related	No	bioinformatic
MS3_03695	Rab effector MyRIP	No	proteomic (T)
MS3_03726	Stromal membrane-associated protein 1	No	proteomic (EV)
MS3_03768	putative tensin	No	proteomic (T)
MS3_03775	Transketolase	No	proteomic (T, AES, EES, SEA, EV)
MS3_03776	Mitochondrial deoxynucleotide carrier	No	bioinformatic
MS3_03789	family T2 unassigned peptidase (T02 family)	Yes	bioinformatic
MS3_03800	hypotheticial protein	No	proteomic (T)
MS3_03802	Transitional endoplasmic reticulum ATPase	No	proteomic (T, AES, EES, SEA, EV)
MS3_03814	EF-hand domain-containing protein 1	No	proteomic (EES, SEA)
MS3_03817	putative cationic amino acid transporter	No	bioinformatic
MS3_03818	MIT domain-containing protein isoform 3	No	proteomic (T)
MS3_03824	ribosomal protein L10a	No	bioinformatic
MS3_03853	osteopetrosis associated transmembrane	No	bioinformatic
MS3_03856	SJCHGC05495 protein	No	bioinformatic
MS3_03863	Golgi to ER traffic protein 4-like protein	No	bioinformatic
MS3_03872	Putative complexin-1	No	proteomic (EES)
MS3_03918	Transmembrane 9 superfamily protein member 4	No	bioinformatic
MS3_03933	Severin	No	proteomic (T, AES, EV)
MS3_03937	putative gelsolin	No	proteomic (T, AES, EES, SEA, EV)
MS3_03938	ras-like protein 3	No	proteomic (T, EV)
MS3_03963	dynein light chain type 1	No	bioinformatic
MS3_03973	putative sm29	No	proteomic (T, AES, EV)
MS3_03976	14-3-3 protein, putative	No	proteomic (T, AES, EV)
MS3_03977	14-3-3 protein, putative	No	proteomic (T, AES, EES, SEA, EV)
MS3_03979	putative vesicle-associated membrane protein (vamp)	No	proteomic (AES)
MS3_03988	receptor for activated PKC, putative	No	bioinformatic
MS3_03992	putative growth hormone inducible transmembrane protein	No	bioinformatic
MS3_04011	Co-chaperone protein isoform 1	No	proteomic (EV)
MS3_04025	Vacuolar H ATPase	No	bioinformatic
MS3_04053	Neuronal acetylcholine receptor subunit alpha-2	Yes	proteomic (EV)
MS3_04063	adenylosuccinate lyase	No	proteomic (SEA)
MS3_04083	putative glypican	No	bioinformatic
MS3_04100	Palmitoyl-protein thioesterase 1	No	proteomic (AES)
MS3_04117	SJCHGC02809 protein	No	bioinformatic
MS3_04147	hypothetical protein MS3_04147	Yes	bioinformatic
MS3_04157	hypothetical protein MS3_04157	Yes	bioinformatic
MS3_04158	Clumping factor A precursor (Fibrinogen-binding protein A) (Fibrinogen receptor A), putative	No	proteomic (T, AES)
MS3_04178	ubiquinol-cytochrome c reductase cytochrome c1 subunit	No	proteomic (T)
MS3_04179	THO complex subunit 4	No	bioinformatic
MS3_04193	Phosphopantetheine-binding,domain-containing protein	No	proteomic (T)
MS3_04206	ATP synthase subunit O, mitochondrial	No	proteomic (T)
MS3_04221	26S proteasome non-ATPase regulatory subunit 10	No	bioinformatic
MS3_04225	Aspartate aminotransferase, mitochondrial	No	proteomic (T, EES, SEA)
MS3_04227	Egg protein CP3842	Yes	bioinformatic
MS3_04261	Ribosomal Protein, Small subunit	No	bioinformatic
MS3_04262	Histone H1B	Yes	bioinformatic
MS3_04266	SJCHGC06358 protein	No	proteomic (EV)
MS3_04267	Globin-3	No	proteomic (EES, SEA)
MS3_04268	hypothetical protein MS3_04268	No	proteomic (EV)
MS3_04269	Cercarial stage-specific protein isoform 2	No	bioinformatic
MS3_04275	putative tegumental protein	No	proteomic (T, EV)
MS3_04276	SJCHGC06242 protein	No	proteomic (T, AES, EV)
MS3_04279	Saposin B domain-containing protein	No	proteomic (AES)
MS3_04285	Peptidyl-prolyl cis-trans isomerase	No	proteomic (T, AES, EES, SEA, EV)
MS3_04286	Hematopoietic lineage cell-specific protein isoform 1	No	bioinformatic
MS3_04307	fatty acid binding protein	No	proteomic (T, AES, EES, SEA, EV)
MS3_04311	putative annexin	No	proteomic (AES, SEA)
MS3_04342	citrate synthase	No	proteomic (T, AES, EES, SEA)
MS3_04347	ER degradation-enhancing alpha-mannosidase-like protein 2	No	proteomic (EV)
MS3_04355	Ras-related protein Ral-A	No	proteomic (T, EV)
MS3_04364	putative small nuclear ribonucleoprotein Sm D2	No	bioinformatic
MS3_04375	Zinc finger, C2H2-type domain-containing protein	No	bioinformatic
MS3_04386	Isochorismatase domain-containing protein 2, mitochondrial	No	proteomic (T)
MS3_04437	putative DNA double-strand break repair rad50 ATPase	Yes	proteomic (AES)
MS3_04449	Adenosylhomocysteinase A	No	proteomic (AES, EES, SEA, EV)
MS3_04453	Basic-leucine zipper (BZIP) transcription factor, domain-containing protein isoform 1	No	bioinformatic
MS3_04474	hypothetical protein MS3_0018310	No	proteomic (T, AES, EV)
MS3_04493	putative mitochondrial import receptor subunit TOM40 homolog	No	proteomic (T)
MS3_04499	NADH dehydrogenase (ubiquinone) Fe-S protein 8	No	bioinformatic
MS3_04526	subfamily T1A non-peptidase homologue (T01 family)	No	proteomic (AES, EES, SEA, EV)
MS3_04540	RuvB-like protein 2	No	bioinformatic
MS3_04550	glyoxalase I	No	proteomic (T, AES, SEA)
MS3_04559	Eukaryotic translation initiation factor 5	No	bioinformatic
MS3_04564	Growth hormone-regulated TBC protein 1-A	No	proteomic (EV)
MS3_04582	6-phosphofructokinase	No	proteomic (T)
MS3_04584	6-phosphofructokinase	No	proteomic (T, AES, EV)
MS3_04595	Programmed cell death 6-interacting protein	No	proteomic (T, AES, SEA, EV)
MS3_04598	putative annexin	No	proteomic (EV)
MS3_04609	putative 26S proteasome non-ATPase regulatory subunit 11	No	bioinformatic
MS3_04617	Lysosomal protective protein	Yes	proteomic (AES, EV)
MS3_04642	Glutathione S-transferase omega-1 isoform 1	No	proteomic (EES)
MS3_04646	Omega-amidase NIT2	No	proteomic (AES, SEA)
MS3_04680	Ras-related protein Rab-14	No	proteomic (T)
MS3_04688	Zinc finger CDGSH domain-containing protein 1	No	proteomic (T)
MS3_04717	ribosomal protein related	Yes	proteomic (SEA)
MS3_04767	putative vesicular amine transporter	No	bioinformatic
MS3_04774	Cathepsin L-like proteinase precursor	No	proteomic (EV)
MS3_04778	Phosphoglycerate kinase	No	proteomic (T, AES, EES, SEA, EV)
MS3_04781	Ribosomal protein L9	No	bioinformatic
MS3_04799	Armadillo repeat-containing protein 1	No	bioinformatic
MS3_04800	hypothetical protein MS3_04800, partial	Yes	bioinformatic
MS3_04817	SJCHGC02432 protein	No	bioinformatic
MS3_04820	putative zinc transporter	Yes	bioinformatic
MS3_04827	Ubiquinone biosynthesis protein COQ7-like protein	No	bioinformatic
MS3_04873	putative prefoldin subunit 2	No	bioinformatic
MS3_04887	putative UDP-galactose-4-epimerase	No	proteomic (T, SEA, EV)
MS3_04896	S-phase kinase-associated protein 1	No	bioinformatic
MS3_04920	Mastin precursor	Yes	proteomic (EV)
MS3_04932	1,4-alpha-glucan-branching enzyme isoform 2	No	proteomic (AES, EES, EV)
MS3_04962	Interferon-related developmental regulator 1	No	bioinformatic
MS3_04981	hydroxymethylbilane synthase	No	proteomic (EV)
MS3_05000	putative sodium/potassium-transporting ATPase subunit beta-3	No	proteomic (T, EV)
MS3_05002	Rabenosyn-5	No	bioinformatic
MS3_05011	Secreted Protein Acidic and Cysteine Rich	Yes	bioinformatic
MS3_05016	Xaa-Pro dipeptidase	No	proteomic (AES)
MS3_05024	Syntaxin-binding protein 1	No	proteomic (T)
MS3_05026	putative actin-depolymerizing factor	No	proteomic (AES, SEA)
MS3_05034	Voltage-dependent anion-selective channel protein 2	No	proteomic (T, EES)
MS3_05038	Ubiquitin-fold modifier 1	No	proteomic (AES, EES)
MS3_05040	ADIPOR-like receptor	No	bioinformatic
MS3_05047	Calmodulin	No	proteomic (AES, EES, SEA)
MS3_05050	Innexin unc-7	No	bioinformatic
MS3_05077	Guanine nucleotide-binding protein subunit beta	No	proteomic (EV)
MS3_05125	hypothetical protein MS3_05125	No	proteomic (T, AES, EV)
MS3_05126	Eukaryotic translation initiation factor 1A	No	bioinformatic
MS3_05142	Ribosomal protein L24	No	bioinformatic
MS3_05150	putative sarcoplasmic calcium-binding protein (SCP)	No	proteomic (T, AES, SEA, EV)
MS3_05157	tetraspanin, putative	No	proteomic (EV)
MS3_05170	putative bcl-2 homologous antagonist/killer (bak)	No	proteomic (T)
MS3_05192	programmed cell death, putative	No	bioinformatic
MS3_05203	UPF0764 protein C16orf89 isoform 4	Yes	bioinformatic
MS3_05213	RNA-binding protein 12	No	proteomic (EES)
MS3_05216	cysteine protease inhibitor	No	proteomic (T, EES)
MS3_05219	putative tyrosine 3-monooxygenase	No	bioinformatic
MS3_05222	asparaginyl-tRNA synthetase	No	proteomic (EV)
MS3_05226	tetraspanin, putative	No	proteomic (AES, EV)
MS3_05230	small subunit ribosomal protein S17	No	bioinformatic
MS3_05252	DM9 domain-containing protein	No	proteomic (T, AES)
MS3_05280	Histone H3.3	No	bioinformatic
MS3_05283	Adenylosuccinate synthetase	No	proteomic (AES, SEA)
MS3_05284	Ubiquitin-conjugating enzyme E2 R2	No	bioinformatic
MS3_05289	putative tetraspanin 18, isoform 1	No	proteomic (EV)
MS3_05322	family S9 non-peptidase homologue (S09 family)	No	proteomic (T)
MS3_05326	Acetylcholinesterase	No	bioinformatic
MS3_05332	putative beta-galactosidase	Yes	proteomic (AES)
MS3_05337	Allatostatin-A receptor	Yes	bioinformatic
MS3_05350	Formin-binding protein 1	No	proteomic (EV)
MS3_05351	Dynein light chain	No	proteomic (T, AES, EV)
MS3_05352	putative dynein light chain	No	proteomic (EV)
MS3_05360	Coiled-coil domain-containing protein 25	No	bioinformatic
MS3_05370	SJCHGC02540 protein	Yes	bioinformatic
MS3_05387	putative arf gtpase-activating protein	No	bioinformatic
MS3_05389	putative p30 dbc protein	No	bioinformatic
MS3_05391	putative 40s ribosomal protein S9	No	bioinformatic
MS3_05425	14 kDa subunit splicing factor 3b	No	bioinformatic
MS3_05427	Charged multivesicular body protein	No	bioinformatic
MS3_05437	Serine/threonine-protein phosphatase	No	proteomic (T)
MS3_05447	Synaptosomal-associated protein 25	No	proteomic (EV)
MS3_05465	Isocitrate dehydrogenase [NADP], mitochondrial	No	bioinformatic
MS3_05484	fragile X related 1, frx1	No	bioinformatic
MS3_05495	Lysophospholipid acyltransferase 5	No	proteomic (T)
MS3_05496	Solute carrier family 43 member 3	No	bioinformatic
MS3_05516	AChain A, Purine-nucleoside Phosphorylase	No	proteomic (EES, SEA)
MS3_05520	putative methylthioadenosine phosphorylase	No	proteomic (AES)
MS3_05530	Rab GDP dissociation inhibitor alpha	No	proteomic (T, AES, EES, SEA, EV)
MS3_05539	folylpolyglutamate synthase	No	bioinformatic
MS3_05555	venom allergen-like (VAL) 7 protein	No	bioinformatic
MS3_05586	plasma membrane calcium-transporting atpase,putative	No	proteomic (T)
MS3_05587	Plasma membrane calcium-transporting ATPase 2	No	bioinformatic
MS3_05595	porphobilinogen synthase	No	proteomic (AES, SEA)
MS3_05600	Four and a half LIM domains protein 2	No	bioinformatic
MS3_05602	putative prothymosin alpha-B	No	bioinformatic
MS3_05614	Neuronal calcium sensor 2	No	bioinformatic
MS3_05631	Taurocyamine kinase	No	proteomic (T, AES, EES, SEA, EV)
MS3_05639	putative ribosomal protein L13	No	bioinformatic
MS3_05646	hypotheticial protein	Yes	bioinformatic
MS3_05676	Cytosolic Fe-S cluster assembly factor NARFL	Yes	bioinformatic
MS3_05677	Activator of 90 kDa heat shock protein ATPase homolog 1	No	proteomic (T, EV)
MS3_05686	Eukaryotic translation initiation factor 3 subunit J-B	No	proteomic (T)
MS3_05715	hypothetical protein MS3_05715	No	proteomic (T, EV)
MS3_05718	Myosin-2 essential light chain	No	proteomic (SEA, EES)
MS3_05730	putative endoplasmin	No	bioinformatic
MS3_05734	Proteasome subunit alpha type-7-like	No	proteomic (SEA, EV)
MS3_05735	16 kDa calcium-binding protein isoform 2	No	proteomic (T, AES, EV)
MS3_05739	hypothetical protein MS3_05739	No	bioinformatic
MS3_05748	zinc finger protein, putative	No	bioinformatic
MS3_05754	Guanine nucleotide-binding protein G(q) subunit alpha	No	bioinformatic
MS3_05761	protein FAM50	No	bioinformatic
MS3_05836	putative phospholipid-transporting ATPase IIB	No	proteomic (EV)
MS3_05837	SJCHGC09124 protein	No	bioinformatic
MS3_05896	putative 60s ribosomal protein L23a	No	bioinformatic
MS3_05908	Ubiquitin-conjugating enzyme E2 L3	No	proteomic (T, AES)
MS3_05910	putative rab5	No	proteomic (T, EV)
MS3_05911	Dynein light chain 2, cytoplasmic	No	proteomic (EES, SEA, EV)
MS3_05913	putative tensin	No	proteomic (T, AES)
MS3_05939	putative Lysosomal Pro-X carboxypeptidase precursor	Yes	proteomic (AES, EV)
MS3_05945	TATA box-binding protein-associated factor RNA polymerase I subunit A	No	bioinformatic
MS3_05950	16 kDa calcium-binding protein	No	proteomic (T, AES, EES)
MS3_05952	Tegument antigen	No	proteomic (AES, EV)
MS3_05953	Rho-related GTP-binding protein isoform 1	No	proteomic (T, EV)
MS3_05958	Antigen Sm21.7	No	proteomic (T, AES, EES, SEA, EV)
MS3_05959	Tegument antigen	No	proteomic (T, AES, EV)
MS3_05960	Tegument antigen	No	proteomic (AES, EES, SEA, EV)
MS3_05976	putative rab	No	proteomic (T, EV)
MS3_05999	phosphoglycerate kinase 1	No	proteomic (T, AES, EES, SEA, EV)
MS3_06009	Proteasome subunit alpha type-2	No	proteomic (SEA, EV)
MS3_06022	putative eukaryotic translation initiation factor 2 gamma subunit (eif-2-gamma)	No	bioinformatic
MS3_06069	Store-operated calcium entry-associated regulatory factor	No	proteomic (T)
MS3_06075	F-actin-capping protein subunit beta	No	proteomic (EV)
MS3_06080	Alpha-soluble NSF attachment protein	No	proteomic (EV)
MS3_06101	apoferritin-2	Yes	proteomic (AES, EV)
MS3_06108	Fasciclin-1 isoform 2	No	bioinformatic
MS3_06112	SJCHGC07210 protein	Yes	bioinformatic
MS3_06125	serpin, putative	No	proteomic (EV)
MS3_06126	sulfide quinone reductase, putative	No	proteomic (T)
MS3_06147	putative aldehyde dehydrogenase	No	proteomic (T)
MS3_06149	DnaJ subfamily B member 4	No	proteomic (AES, EES)
MS3_06161	ATPase, H+ transporting, lysosomal, V0 subunit c	No	bioinformatic
MS3_06167	Dynein assembly factor with WDR repeat domains 1	No	bioinformatic
MS3_06193	PUR-alpha-like protein	No	proteomic (AES)
MS3_06211	SJCHGC04876 protein	No	bioinformatic
MS3_06214	hypothetical protein MS3_06214	Yes	bioinformatic
MS3_06223	Acyl-coenzyme A thioesterase 8	No	proteomic (AES, SEA)
MS3_06243	Eukaryotic translation initiation factor 6	No	bioinformatic
MS3_06248	SJCHGC06557 protein	No	proteomic (AES, EV)
MS3_06257	Exocyst complex component 5	No	bioinformatic
MS3_06258	Glutamine--tRNA ligase	No	bioinformatic
MS3_06276	20S proteasome subunit beta 4	No	proteomic (AES)
MS3_06283	Dexamethasone-induced Ras-related protein 1	No	bioinformatic
MS3_06296	Splicing factor 3B subunit 2	No	bioinformatic
MS3_06299	Transmembrane protein isoform 3	No	bioinformatic
MS3_06327	transmembrane-lke protein isoform 1	Yes	bioinformatic
MS3_06347	putative gtp-binding protein rit	No	bioinformatic
MS3_06348	Mitochondrial-processing peptidase subunit beta	No	proteomic (T, EES, SEA)
MS3_06368	5'-AMP-activated protein kinase subunit beta-1	No	bioinformatic
MS3_06380	Adenylyl cyclase-associated protein 1	No	proteomic (T, SEA, EV)
MS3_06400	Epididymal secretory protein E1 precursor (Niemann Pick type C2 protein homolog)	Yes	bioinformatic
MS3_06403	Golgi SNAP receptor complex member 1	No	bioinformatic
MS3_06424	Translocator protein	No	bioinformatic
MS3_06430	putative mitochondrial ATP synthase B chain	No	proteomic (T)
MS3_06431	putative tropomodulin	No	bioinformatic
MS3_06449	putative mitochondrial 39S ribosomal protein L27 (L27mt) (MRP-L27)	No	bioinformatic
MS3_06462	Universal stress protein	No	proteomic (T)
MS3_06468	putative membrane protein isoform 1	No	bioinformatic
MS3_06471	Translationally-controlled tumor protein homolog	No	proteomic (AES, EV)
MS3_06482	AChain A, Glutathione S-transferase 28 Kda	No	proteomic (T, AES, EES, SEA, EV)
MS3_06488	RecQ-mediated genome instability protein 1	No	bioinformatic
MS3_06500	isocitrate dehydrogenase (NAD+)	No	bioinformatic
MS3_06507	putative 6-phosphogluconate dehydrogenase	No	proteomic (AES, SEA, EV)
MS3_06532	Hormone receptor 4 (dHR4), putative	Yes	bioinformatic
MS3_06538	SJCHGC05602 protein	Yes	bioinformatic
MS3_06539	G1/S-specific cyclin-D2	No	bioinformatic
MS3_06551	EH domain-containing protein 1	No	proteomic (EV)
MS3_06559	Kynurenine--oxoglutarate transaminase 3	No	proteomic (T, AES)
MS3_06583	ng-dimethylarginine dimethylaminohydrolase	No	proteomic (T, AES, EES, EV)
MS3_06592	hydroxyacylglutathione hydrolase	No	proteomic (T, AES, SEA)
MS3_06608	nardilysin (M16 family)	No	proteomic (T)
MS3_06649	putative dna repair protein xp-E	No	proteomic (AES)
MS3_06668	ribosomal protein L35	No	bioinformatic
MS3_06669	T-complex protein 1 subunit zeta	No	proteomic (EV)
MS3_06677	Dehydrogenase/reductase SDR family member 1	No	bioinformatic
MS3_06680	putative mannose-6-phosphate isomerase	No	proteomic (AES)
MS3_06690	putative rassf	No	bioinformatic
MS3_06704	Alpha-1, 3-mannosyl-glycoprotein 2-beta-N-acetylglucosaminyltransferase isoform 2	No	bioinformatic
MS3_06707	lipase maturation factor	No	proteomic (T)
MS3_06719	putative phosphoglucomutase	No	proteomic (SEA)
MS3_06729	putative dual-specificity phosphatase	No	bioinformatic
MS3_06732	Ubiquitin-60S ribosomal protein L40	No	proteomic (EES)
MS3_06736	family C2 unassigned peptidase (C02 family)	No	proteomic (AES)
MS3_06740	Stromal cell-derived factor 2	Yes	bioinformatic
MS3_06745	eukaryotic translation elongation factor 1 beta 2	No	proteomic (AES)
MS3_06746	ADP-ribose pyrophosphatase, mitochondrial precursor	No	proteomic (AES, EES, SEA)
MS3_06748	Tubulin beta-2C chain	No	proteomic (T, AES, EES, EV)
MS3_06769	60S ribosome subunit biogenesis protein NIP7	No	bioinformatic
MS3_06789	ATP synthase, subunit d	Yes	bioinformatic
MS3_06798	Retinol dehydrogenase 14	No	proteomic (T, AES, EV)
MS3_06807	SJCHGC01113 protein	No	bioinformatic
MS3_06825	NADH dehydrogenase [ubiquinone] 1 alpha subcomplex subunit 9, mitochondrial	No	proteomic (T)
MS3_06828	Calcium-binding mitochondrial carrier protein SCaMC-1	No	proteomic (T)
MS3_06832	3'(2'), 5'-bisphosphate nucleotidase	No	proteomic (T, AES, SEA, EV)
MS3_06834	putative succinate dehydrogenase	No	bioinformatic
MS3_06868	La-related protein 6	No	bioinformatic
MS3_06877	Long-chain-fatty-acid--CoA ligase 5	No	bioinformatic
MS3_06889	NADH dehydrogenase (ubiquinone) Fe-S protein 7	No	bioinformatic
MS3_06898	Protein MEMO1	No	proteomic (AES)
MS3_06914	proteasome (prosome macropain) subunit beta type 4	No	proteomic (AES, SEA)
MS3_06918	Protein DJ-1	No	proteomic (T, AES, EES, SEA, EV)
MS3_06928	T-complex protein 1 subunit delta	No	proteomic (AES, SEA, EV)
MS3_06944	putative profilin splice variant 4	No	proteomic (T, EV)
MS3_06947	X-box-binding protein	No	bioinformatic
MS3_06950	Three prime repair exonuclease 1	No	bioinformatic
MS3_06979	putative growth factor receptor-bound protein	No	bioinformatic
MS3_06994	ribosomal protein L28	No	bioinformatic
MS3_07002	SJCHGC06187 protein	No	bioinformatic
MS3_07010	1-acyl-sn-glycerol-3-phosphate o-acyltransferase	No	bioinformatic
MS3_07037	Zinc finger with UFM1-specific peptidase domain protein	No	bioinformatic
MS3_07045	Dehydrogenase/reductase SDR family member 1	No	proteomic (T)
MS3_07061	Putative tRNA (cytidine(32)/guanosine(34)-2'-O)-methyltransferase	No	bioinformatic
MS3_07096	SJCHGC06267 protein	No	bioinformatic
MS3_07105	Mitogen-activated protein kinase 3	No	proteomic (EV)
MS3_07125	cytochrome c oxidase subunit IV	No	proteomic (T)
MS3_07126	Exosome complex component RRP41	No	bioinformatic
MS3_07156	acyl-CoA:glycerol-3-phosphate acyltransferase	No	bioinformatic
MS3_07158	Dihydrolipoyllysine-residue acetyltransferase component of pyruvate dehydrogenase complex, mitochondrial	No	proteomic (SEA)
MS3_07178	putative ferritin	No	proteomic (T, AES, EES, EV)
MS3_07195	Ribosomal protein S11	No	bioinformatic
MS3_07213	SJCHGC01055 protein	No	bioinformatic
MS3_07231	ornithine--oxo-acid transaminase	No	proteomic (EES, SEA)
MS3_07273	Lamin-B receptor	No	bioinformatic
MS3_07280	protein kiaa0174, putative	No	bioinformatic
MS3_07294	venom allergen-like (VAL) 28 protein	Yes	proteomic (EES, SEA)
MS3_07299	Protein canopy 4	Yes	bioinformatic
MS3_07304	Protein jagunal 1	No	bioinformatic
MS3_07337	putative dolichyl-diphosphooligosaccharide-protein glycosyltransferase	Yes	bioinformatic
MS3_07345	Inorganic pyrophosphatase	No	proteomic (T, AES, EES, SEA, EV)
MS3_07347	SJCHGC01026 protein	No	proteomic (EV)
MS3_07363	Heterogeneous nuclear ribonucleoprotein K	No	proteomic (AES, EES)
MS3_07370	actin beta/gamma 1	No	proteomic (AES)
MS3_07372	Phosphatase 2A inhibitor I2PP2A	No	proteomic (AES, EES, EV)
MS3_07374	Actin alpha cardiac muscle 1	No	proteomic (EV)
MS3_07390	NADH dehydrogenase [ubiquinone] iron-sulfur protein 4, mitochondrial	No	bioinformatic
MS3_07395	Vesicular integral-membrane protein isoform 3	No	bioinformatic
MS3_07403	Glutamine synthetase	No	proteomic (SEA)
MS3_07405	putative immunoglobulin domain superfamily (sensory guidance protein)	No	proteomic (AES)
MS3_07406	putative deferrochelatase/peroxidase YfeX	No	bioinformatic
MS3_07411	putative deferrochelatase/peroxidase YfeX	No	proteomic (T)
MS3_07419	putative spfh domain protein 1 precursor	No	bioinformatic
MS3_07420	NADH dehydrogenase (ubiquinone) 1 beta subcomplex 8	Yes	bioinformatic
MS3_07422	hypothetical protein MS3_07422	No	proteomic (EV)
MS3_07464	F-type H+-transporting ATPase subunit alpha	No	proteomic (T, EES, SEA)
MS3_07465	Prostatic acid phosphatase	No	proteomic (AES, EV)
MS3_07467	putative atp synthase alpha subunit mitochondrial	No	proteomic (T, EES)
MS3_07473	putative marvel-containing potential lipid raft-associated protein	No	proteomic (T, EV)
MS3_07481	fimbrin, putative	No	proteomic (T, AES, EV)
MS3_07487	putative succinate dehydrogenase	No	proteomic (T)
MS3_07509	putative cop-coated vesicle membrane protein P24 (emp24/gp25l family)	Yes	bioinformatic
MS3_07520	putative 26s proteasome non-ATPase regulatory subunit	No	bioinformatic
MS3_07531	Peroxiredoxin, Prx3	No	proteomic (T, AES, SEA)
MS3_07565	SJCHGC01333 protein	No	bioinformatic
MS3_07569	tetraspanin, putative	No	bioinformatic
MS3_07587	programmed cell death protein, putative	No	bioinformatic
MS3_07590	Reticulon-4-interacting protein 1-like protein, mitochondrial	No	bioinformatic
MS3_07593	Sorcin	No	proteomic (EV)
MS3_07594	Immunoglobulin-like domain-containing protein	Yes	proteomic (T, AES, EV)
MS3_07600	rab11, putative	No	proteomic (EV)
MS3_07606	phosphoglycerate mutase	No	proteomic (T, AES, EES, SEA, EV)
MS3_07612	40S ribosomal protein	No	bioinformatic
MS3_07617	putative map kinase phosphatase	No	proteomic (EV)
MS3_07637	NADH dehydrogenase (ubiquinone) 1 alpha subcomplex subunit 10	No	bioinformatic
MS3_07650	hypothetical protein MS3_07650	No	bioinformatic
MS3_07651	Ubiquitin-conjugating enzyme E2-24 kDa	No	bioinformatic
MS3_07685	FChain F, Histone H4	No	proteomic (AES, EES, SEA, EV)
MS3_07686	Histone H4	No	proteomic (AES, EV)
MS3_07693	putative titin	No	proteomic (T, AES)
MS3_07702	Troponin T	No	proteomic (T, AES, EV)
MS3_07716	phosphatidylinositol transfer protein	No	bioinformatic
MS3_07729	putative hsp40, subfamily A, members 1,2,4	No	proteomic (T, EV)
MS3_07737	histone H2A	No	proteomic (EES)
MS3_07738	MEG-8 family	No	bioinformatic
MS3_07757	Casein kinase II subunit alpha	No	proteomic (EV)
MS3_07763	Succinyl-CoA ligase [ADP-forming] subunit beta, mitochondrial	No	proteomic (T)
MS3_07795	IQ domain-containing protein G	No	bioinformatic
MS3_07799	Reticulon-4 (Neurite outgrowth inhibitor)	No	bioinformatic
MS3_07816	E3 ubiquitin-protein ligase	No	bioinformatic
MS3_07822	SJCHGC04172 protein	Yes	bioinformatic
MS3_07823	egg protein CP391S-like protein	Yes	bioinformatic
MS3_07824	putative centromere protein A (cenp-A) (centromere autoantigen A)	No	bioinformatic
MS3_07831	putative shc transforming protein	No	proteomic (EV)
MS3_07854	putative rab-2,4,14	No	proteomic (T, EV)
MS3_07874	26S proteasome non-ATPase regulatory subunit 12	No	bioinformatic
MS3_07885	rab-related GTP-binding protein	No	bioinformatic
MS3_07892	Guanine nucleotide-binding protein subunit beta	No	proteomic (T)
MS3_07905	adenylate cyclase isoform 1	No	proteomic (T)
MS3_07918	hypothetical protein MS3_07918	No	bioinformatic
MS3_07944	Spliceosome RNA helicase DDX39B	No	bioinformatic
MS3_07968	cell division control protein 45	No	proteomic (EV)
MS3_07972	ferritin, heavy polypeptide 1	No	proteomic (AES, EV)
MS3_07988	putative ef hand containing protein	Yes	proteomic (AES)
MS3_07994	hypotherical protein	No	bioinformatic
MS3_08000	glycerol-3-phosphate dehydrogenase 1	No	proteomic (T, AES, SEA, EV)
MS3_08004	Calcyphosin-like protein	No	bioinformatic
MS3_08008	aminoacylase (M20 family)	No	proteomic (AES, EES, SEA)
MS3_08019	putative immunophilin	No	proteomic (AES, EES, SEA)
MS3_08024	cathepsin B	No	proteomic (T, AES)
MS3_08037	putative ribonuclease z, chloroplast	No	proteomic (AES)
MS3_08042	Alpha-1,6-mannosyl-glycoprotein 2-beta-N-acetylglucosaminyltransferase	No	bioinformatic
MS3_08059	Ferritin-1 heavy chain	No	proteomic (AES, SEA, EV)
MS3_08087	putative dead box ATP-dependent RNA helicase	No	bioinformatic
MS3_08094	putative secretory carrier membrane protein	No	bioinformatic
MS3_08105	Peptidyl-prolyl cis-trans isomerase B	Yes	bioinformatic
MS3_08144	TM2 domain-containing protein 3	No	bioinformatic
MS3_08157	Trematode Eggshell Synthesis domain containing protein	Yes	bioinformatic
MS3_08158	Trematode Eggshell Synthesis domain containing protein	Yes	bioinformatic
MS3_08159	Trematode Eggshell Synthesis domain containing protein	Yes	bioinformatic
MS3_08160	Proactivator polypeptide	No	proteomic (AES, EES, EV)
MS3_08161	Female-specific protein 800	Yes	bioinformatic
MS3_08162	RNA-binding protein EWS	No	bioinformatic
MS3_08169	Casein kinase II subunit beta	No	bioinformatic
MS3_08176	Adenylate kinase isoenzyme 6 isoform 1	No	bioinformatic
MS3_08178	hypothetical protein MS3_08178	No	proteomic (AES)
MS3_08210	Survival of motor neuron-related-splicing factor 30	No	bioinformatic
MS3_08216	putative transaldolase isoform 1	No	proteomic (T, AES, SEA)
MS3_08220	eukaryotictranslation initiation factor,putative	No	proteomic (EV)
MS3_08262	Cell division control protein 42-like protein	No	proteomic (T)
MS3_08276	Basement membrane-specific heparan sulfate proteoglycan core protein	No	proteomic (AES)
MS3_08283	putative glypican	Yes	bioinformatic
MS3_08337	putative cation-transporting atpase worm	No	bioinformatic
MS3_08361	Elongation factor 2	No	proteomic (T, AES, EES, SEA, EV)
MS3_08366	putative crp1/csrp1/crip1	No	proteomic (T, AES)
MS3_08391	putative talin	No	bioinformatic
MS3_08398	NADH dehydrogenase ubiquinone 1 beta	No	bioinformatic
MS3_08399	T-complex protein 1 subunit theta	No	proteomic (EES, EV)
MS3_08413	Zinc finger and BTB domain-containing protein	No	bioinformatic
MS3_08415	Coatomer subunit epsilon	No	bioinformatic
MS3_08432	phosphatase 2C	No	bioinformatic
MS3_08440	Cathepsin K	No	proteomic (AES)
MS3_08444	Tegument antigen	No	bioinformatic
MS3_08446	Tegument antigen	No	proteomic (T, AES, EV)
MS3_08450	Putative aminopeptidase W07G4.4	No	proteomic (T, AES, EES, EV)
MS3_08455	COP9 signalosome complex subunit 7b	No	bioinformatic
MS3_08460	AChain A, Thioredoxin Peroxidase	No	proteomic (EES, SEA, EV)
MS3_08472	Calreticulin	Yes	proteomic (T, EES, SEA)
MS3_08479	eukaryotic translation elongation factor 1 alpha 2	No	proteomic (T, AES, EES, SEA, EV)
MS3_08480	High affinity cationic amino acid transporter 1	No	proteomic (T)
MS3_08498	Cathepsin C	Yes	proteomic (SEA, EV)
MS3_08503	venom allergen-like (VAL) 6 protein	No	proteomic (T, AES, EV)
MS3_08504	venom allergen-like (VAL) 6 protein	No	proteomic (T, AES)
MS3_08509	ATP-dependent RNA helicase DED1	No	bioinformatic
MS3_08530	peptidylprolyl isomerase	No	proteomic (T, AES, EES, EV)
MS3_08533	GTP-binding nuclear protein Ran	No	bioinformatic
MS3_08539	H/ACA ribonucleoprotein complex subunit 1	No	bioinformatic
MS3_08593	putative guanine nucleotide-binding protein beta 5 (G protein beta5)	No	bioinformatic
MS3_08607	putative zinc finger protein	No	proteomic (T, EV)
MS3_08613	mitogen-activated protein kinase kinase 1	No	proteomic (EV)
MS3_08618	Ribosomal protein S5a	No	bioinformatic
MS3_08625	putative annexin	No	bioinformatic
MS3_08636	calcineurin B	No	bioinformatic
MS3_08655	LIM domain-containing protein unc-97	No	bioinformatic
MS3_08663	Serine/threonine-protein kinase NIM1	No	proteomic (EV)
MS3_08689	Synaptic vesicle membrane protein VAT-1-like protein	No	proteomic (T, AES, EV)
MS3_08692	Pre-mRNA-processing factor 19	No	bioinformatic
MS3_08717	NADH dehydrogenase [ubiquinone] 1 alpha subcomplex subunit 13	No	bioinformatic
MS3_08723	Annexin A7	No	proteomic (T, AES, EV)
MS3_08725	putative annexin	No	proteomic (T, AES, EV)
MS3_08726	putative ribosomal protein S2, eukaryotic and archaeal form	No	bioinformatic
MS3_08727	SJCHGC09795 protein	No	bioinformatic
MS3_08737	Kazal-type serine protease inhibitor domain-containing protein 1	Yes	bioinformatic
MS3_08776	Serine/threonine-protein phosphatase PP1-gamma catalytic subunit	No	bioinformatic
MS3_08805	Protein C20orf11 homolog	No	bioinformatic
MS3_08808	proteasome (prosome, macropain) subunit, beta type 5	No	proteomic (EES, EV)
MS3_08811	putative ribosomal protein L4	No	bioinformatic
MS3_08823	Transmembrane protein 85	No	bioinformatic
MS3_08826	Alcohol dehydrogenase class-3	No	proteomic (AES)
MS3_08839	putative 60s ribosomal protein L6	No	proteomic (AES)
MS3_08840	AP-2 complex subunit sigma	No	bioinformatic
MS3_08871	NADH dehydrogenase [ubiquinone] iron-sulfur protein 3, mitochondrial	No	bioinformatic
MS3_08891	Mitochondrial carnitine/acylcarnitine carrier protein	No	proteomic (T)
MS3_08903	putative poly(p)/ATP NAD kinase	No	bioinformatic
MS3_08907	alkaline phosphatase	No	proteomic (T)
MS3_08925	Aldehyde dehydrogenase X, mitochondrial	No	proteomic (EES, SEA, EV)
MS3_08926	60 kDa heat shock protein, mitochondrial	No	proteomic (T, EES, SEA, EV)
MS3_08929	hypotherical protein	No	bioinformatic
MS3_08937	Pyruvate kinase PKM	No	proteomic (T, AES, EES, SEA, EV)
MS3_08943	hypothetical protein MS3_0013354	No	bioinformatic
MS3_08945	Dipeptidyl peptidase 3	No	bioinformatic
MS3_08953	Golgi phosphoprotein 3	No	bioinformatic
MS3_08954	dihydropyrimidinase (M38 family)	No	proteomic (EV)
MS3_08975	DnaJ subfamily C member 5	No	bioinformatic
MS3_08996	Cytochrome C Oxidase	No	proteomic (EES)
MS3_08999	Vesicle-associated membrane protein 8	No	proteomic (EV)
MS3_09000	chmp1 (chromatin modifying protein) (charged multivesicular body protein), putative	No	bioinformatic
MS3_09070	alkaline phosphatase	Yes	proteomic (T, EV)
MS3_09073	phosphatidylcholine-sterol acyltransferase (lecithin-cholesterol acyltransferase)/ Phospholipase A	No	bioinformatic
MS3_09076	Ectonucleoside triphosphate diphosphohydrolase 4	No	proteomic (T, EV)
MS3_09086	Glycogenin-1 isoform 2	No	proteomic (SEA, EV)
MS3_09089	putative ATP-dependent RNA helicase ddx6	No	bioinformatic
MS3_09110	putative rac gtpase	No	proteomic (T)
MS3_09119	eukaryotictranslation initiation factor,putative	No	bioinformatic
MS3_09124	Nucleotide exchange factor SIL1	No	bioinformatic
MS3_09128	L-2-hydroxyglutarate dehydrogenase, mitochondrial	No	bioinformatic
MS3_09160	putative arginine/serine-rich splicing factor	No	bioinformatic
MS3_09161	Thymidylate kinase	No	proteomic (AES)
MS3_09175	Aquaporin-3 (AQP-3)	No	proteomic (T, EV)
MS3_09188	SJCHGC04269 protein	No	bioinformatic
MS3_09190	Geranylgeranyl pyrophosphate synthase	No	proteomic (T, AES)
MS3_09198	CD63 antigen	No	proteomic (T, EV)
MS3_09207	hemoglobinase (C13 family)	Yes	proteomic (EV)
MS3_09229	NudC domain-containing protein 2	No	bioinformatic
MS3_09231	Guanine nucleotide-binding protein subunit beta	No	proteomic (EV)
MS3_09233	superoxide dismutase 1, soluble	No	proteomic (T, AES)
MS3_09240	Protein l(2)37Cc	No	proteomic (T)
MS3_09253	hypotheticial protein	Yes	proteomic (AES, EV)
MS3_09271	60S ribosomal protein L14, putative	No	bioinformatic
MS3_09273	Regulator of nonsense transcripts 3A	No	bioinformatic
MS3_09274	KH domain-containing, RNA-binding, signal transduction-associated protein 1	No	proteomic (EES)
MS3_09276	transcription elongation factor B, polypeptide 2	No	proteomic (AES)
MS3_09283	ribosomal protein L3	No	bioinformatic
MS3_09286	putative adenylate kinase 1	No	proteomic (T, EES)
MS3_09287	putative uv excision repair protein rad23	No	bioinformatic
MS3_09290	putative pyruvate dehydrogenase	No	proteomic (T, SEA)
MS3_09296	Cysteine desulfurase	No	proteomic (T)
MS3_09305	adenine phosphoribosyltransferase	No	proteomic (AES, EV)
MS3_09333	Charged multivesicular body protein 2a (Chromatin-modifying protein 2a)	No	bioinformatic
MS3_09353	Histone H1-delta	No	proteomic (EES)
MS3_09371	putative nebulin	No	proteomic (AES)
MS3_09396	Complement C1q tumor necrosis factor-related protein 3	No	bioinformatic
MS3_09406	23 kDa integral membrane protein	No	bioinformatic
MS3_09415	putative cop-coated vesicle membrane protein P24 (emp24/gp25l family)	No	bioinformatic
MS3_09426	hypothetical protein MS3_09426	No	bioinformatic
MS3_09427	Receptor-type tyrosine-protein phosphatase gamma	No	bioinformatic
MS3_09434	V-type proton ATPase subunit F	No	proteomic (EV)
MS3_09443	Synaptosomal-associated protein 25	No	bioinformatic
MS3_09457	putative succinate dehydrogenase iron-sulfur protein	Yes	proteomic (T)
MS3_09465	Methionine aminopeptidase 1D, chloroplastic/mitochondrial	No	bioinformatic
MS3_09473	histidine triad nucleotide binding protein 1	No	proteomic (AES, EES, SEA)
MS3_09489	Stress-70 protein isoform 1	No	proteomic (T, SEA)
MS3_09510	Phosphate carrier protein, mitochondrial precursor	No	proteomic (T, EES)
MS3_09521	putative clathrin coat adaptor ap3 medium chain	No	bioinformatic
MS3_09536	putative flotillin-1	No	bioinformatic
MS3_09546	synaptic glycoprotein sc2 related	No	bioinformatic
MS3_09569	subfamily C1A unassigned peptidase (C01 family)	Yes	bioinformatic
MS3_09613	hypothetical protein MS3_09613	No	proteomic (EV)
MS3_09619	putative carbonyl reductase	No	proteomic (EES)
MS3_09620	carbonyl reductase 1	No	proteomic (T, AES)
MS3_09626	serine/threonine-protein phosphatase 4 regulatory subunit 2	No	bioinformatic
MS3_09632	ATP synthase gamma subunit	No	bioinformatic
MS3_09634	Ras-related protein Rab-3C	No	proteomic (T)
MS3_09638	putative ATP-dependent RNA helicase DHX36	No	bioinformatic
MS3_09640	putative myosin-10 (Myosin heavy chain, nonmuscle IIb)	No	proteomic (EV)
MS3_09644	long-chain-fatty-acid--CoA ligase	No	proteomic (T)
MS3_09652	Type 2 phosphatidylinositol 4,5-bisphosphate 4-phosphatase	No	proteomic (EV)
MS3_09662	Vacuolar-sorting protein isoform 2	No	bioinformatic
MS3_09682	thioredoxin 1	No	proteomic (T, EES, SEA)
MS3_09683	Zinc finger DBF type isoform 2	No	bioinformatic
MS3_09684	Bone marrow proteoglycan	Yes	bioinformatic
MS3_09690	putative kunitz-type protease inhibitor	Yes	bioinformatic
MS3_09691	putative small subunit ribosomal protein S27Ae	No	bioinformatic
MS3_09692	Protein FAM98A	No	bioinformatic
MS3_09698	CD9-like protein Sm-TSP-1	No	bioinformatic
MS3_09700	Iron/zinc purple acid phosphatase-like protein	No	proteomic (AES)
MS3_09735	putative ribonuclease t2	No	proteomic (EES, SEA)
MS3_09739	High affinity copper uptake protein 1	No	proteomic (EV)
MS3_09744	Ribosome-binding protein 1 (Ribosome receptor protein) (mRRp), putative	No	bioinformatic
MS3_09778	cathepsin B-like peptidase (C01 family)	No	proteomic (AES)
MS3_09779	cathepsin B-like peptidase (C01 family)	Yes	proteomic (EV)
MS3_09780	10 kDa heat shock protein, mitochondrial	No	proteomic (T, AES, EES, SEA)
MS3_09793	putative chromobox protein	No	bioinformatic
MS3_09810	steroid dehydrogenase, putative	No	proteomic (T)
MS3_09826	Protein FAM136A	No	bioinformatic
MS3_09828	Rho GDP-dissociation inhibitor 2	No	bioinformatic
MS3_09829	THO complex subunit 3	No	bioinformatic
MS3_09846	20 kDa calcium-binding protein	No	proteomic (AES, EES, SEA, EV)
MS3_09865	Coatomer subunit delta	No	bioinformatic
MS3_09879	3-hydroxyacyl-CoA dehydrogenase type-2	No	bioinformatic
MS3_09903	Thimet oligopeptidase	No	proteomic (T, AES, EES)
MS3_09942	putative rab-18	No	bioinformatic
MS3_09952	26S proteasome regulatory subunit T4	No	bioinformatic
MS3_09958	putative Stress-induced-phosphoprotein 1	No	proteomic (T, EES, SEA, EV)
MS3_09961	eupitrilysin (M16 family)	No	proteomic (SEA)
MS3_09970	complement inhibitory receptor	No	bioinformatic
MS3_09993	bestrophin-related protein	No	bioinformatic
MS3_10002	putative alpha-galactosidase/alpha-n-acetylgalactosamini da se	No	proteomic (EES, SEA)
MS3_10017	AChain A, Thioredoxin Glutathione Reductase	No	proteomic (AES, SEA)
MS3_10022	Proteasome assembly chaperone 2	No	bioinformatic
MS3_10028	Cytochrome b561	No	bioinformatic
MS3_10036	Neutral ceramidase	No	proteomic (EV)
MS3_10044	Eukaryotic translation initiation factor 3 subunit G	No	bioinformatic
MS3_10083	SJCHGC02513 protein	No	bioinformatic
MS3_10085	thioredoxin 1	No	proteomic (T, AES, EES, SEA, EV)
MS3_10116	60S ribosomal protein L23	No	bioinformatic
MS3_10138	Glycine receptor subunit alpha-3	Yes	bioinformatic
MS3_10141	glyceraldehyde 3-phosphate dehydrogenase	No	proteomic (SEA, EV)
MS3_10148	lipopolysaccharide-induced tumor necrosis factor-alpha factor	No	bioinformatic
MS3_10161	GTP-binding protein ypt2	No	proteomic (T)
MS3_10177	Eukaryotic translation initiation factor 3 subunit F	No	bioinformatic
MS3_10184	Gamma-crystallin related domain-containing protein	Yes	proteomic (T, AES, EES, SEA)
MS3_10186	putative interleukin-4-inducing protein precursor	Yes	bioinformatic
MS3_10187	disulfide-isomerase ER-60 precursor (ERP60)	No	proteomic (T, AES, EES, SEA)
MS3_10188	protein kinase	No	bioinformatic
MS3_10193	Ras-related protein Rab-2B	No	proteomic (T, EV)
MS3_10194	Charged multivesicular body protein 5	No	proteomic (EV)
MS3_10209	Major egg antigen	No	proteomic (T, AES, EES, SEA, EV)
MS3_10221	Transmembrane emp24 domain-containing protein 4 precursor	Yes	bioinformatic
MS3_10225	transcript=A_05711 gene=A_05711	No	bioinformatic
MS3_10249	Proteasome subunit beta type-7	No	proteomic (EV)
MS3_10252	steroid dehydrogenase, putative	Yes	bioinformatic
MS3_10288	putative tpa_exp: ORF3	No	bioinformatic
MS3_10292	Zinc finger CCCH domain-containing protein 3	No	bioinformatic
MS3_10297	ribosomal protein L30	No	bioinformatic
MS3_10305	DNA mismatch repair protein Msh2	No	bioinformatic
MS3_10345	putative alpha-galactosidase/alpha-n-acetylgalactosamini da se	No	proteomic (EES, SEA)
MS3_10378	26S proteasome regulatory subunit S3, putative	No	bioinformatic
MS3_10385	Estrogen-regulated protein EP45 precursor	Yes	proteomic (T, AES, EV)
MS3_10397	60S acidic ribosomal protein P0	No	bioinformatic
MS3_10421	40S ribosomal protein S12	No	bioinformatic
MS3_10423	putative phospholipid-transporting ATPase IA	No	bioinformatic
MS3_10440	Endonuclease/exonuclease/phosphatase family domain-containing protein 1	No	bioinformatic
MS3_10459	nucleoside diphosphate kinase homolog 5-like	No	bioinformatic
MS3_10471	putative atp-dependent RNA helicase	No	bioinformatic
MS3_10472	putative n-acetyltransferase	No	bioinformatic
MS3_10475	seryl-tRNA synthetase	No	bioinformatic
MS3_10485	GPI-anchored membrane protein 1	No	bioinformatic
MS3_10486	Ras-related protein RABH1b	No	proteomic (T)
MS3_10489	Eukaryotic translation initiation factor 4H	No	bioinformatic
MS3_10492	putative ribosomal protein L31	No	bioinformatic
MS3_10493	tyrosinase precursor	No	bioinformatic
MS3_10499	hypothetical protein MS3_10499, partial	No	bioinformatic
MS3_10510	putative l-lactate dehydrogenase	No	proteomic (T, AES, SEA, EV)
MS3_10513	putative ribosomal protein L15	No	bioinformatic
MS3_10572	T-complex protein 1 subunit alpha	No	proteomic (T, EES, SEA, EV)
MS3_10588	Alkaline phosphatase	No	proteomic (EES, EV)
MS3_10590	importin alpha 3,4, putative	No	proteomic (EV)
MS3_10591	hypothetical protein MS3_10591, partial	No	proteomic (EV)
MS3_10600	Ribosomal protein S19a	No	bioinformatic
MS3_10607	hypothetical protein MS3_10607	No	bioinformatic
MS3_10619	AFG3-like protein 2	No	bioinformatic
MS3_10671	Gamma-soluble NSF attachment protein	No	proteomic (EV)
MS3_10687	Cathepsin B-like cysteine proteinase	No	bioinformatic
MS3_10713	putative heat shock protein 70 (hsp70)	Yes	proteomic (T, AES, EES, SEA, EV)
MS3_10721	von Willebrand factor A domain-containing protein	No	proteomic (AES, EV)
MS3_10729	cytochrome c oxidase subunit III	No	bioinformatic
MS3_10736	calponin-related protein	No	proteomic (T, AES)
MS3_10753	putative triosephosphate isomerase	No	proteomic (T, AES, EES, SEA, EV)
MS3_10772	Glycoside hydrolase subgroup catalytic core	No	proteomic (EV)
MS3_10785	4-hydroxybutyrate coenzyme A transferase	No	proteomic (T, SEA)
MS3_10803	putative phospholipid-transporting ATPase IIB	No	proteomic (T)
MS3_10811	Proteinase inhibitor I32, inhibitor of apoptosis,domain-containing protein	No	bioinformatic
MS3_10816	glutamate dehydrogenase, putative	No	proteomic (T, EES, SEA)
MS3_10820	cercarial elastase (S01 family)	Yes	bioinformatic
MS3_10847	Histone H2B	No	proteomic (EES, EV)
MS3_10898	putative ubx domain containing protein	No	proteomic (EES)
MS3_10900	putative adenosine kinase	No	bioinformatic
MS3_10931	serpin, putative	No	proteomic (T, AES, EV)
MS3_10935	SJCHGC06112 protein	No	bioinformatic
MS3_10943	ubiquitin-conjugating enzyme E2 F	No	bioinformatic
MS3_10956	putative neuroendocrine protein 7b2	Yes	bioinformatic
MS3_10998	nucleoside-diphosphate kinase	No	proteomic (T, AES, SEA)
MS3_11045	putative heterogeneous nuclear ribonucleoprotein k	No	bioinformatic
MS3_11059	putative heat shock protein	No	proteomic (T, AES, EES, EV)
MS3_11074	small subunit ribosomal protein S27	No	bioinformatic
MS3_11076	sugar nucleotide epimerase related	No	bioinformatic
MS3_11077	SJCHGC02796 protein	No	bioinformatic
MS3_11103	Four and a half LIM domains protein 2	No	bioinformatic
MS3_11139	Ras-related C3 botulinum toxin substrate 1	No	proteomic (T, EV)
MS3_11161	putative glutaredoxin, grx	No	bioinformatic
MS3_11226	Major vault protein	No	proteomic (AES, SEA, EV)
MS3_11239	putative plasminogen activator inhibitor 1 RNA-binding protein	No	bioinformatic
MS3_11247	Lysine--tRNA ligase	No	bioinformatic
MS3_11250	Heterogeneous nuclear ribonucleoproteins A2/B1 isoform 1	No	proteomic (EES)
MS3_11273	Aquaporin-9 (AQP-9) (Small solute channel 1)	No	proteomic (T)
MS3_11280	putative alpha-galactosidase/alpha-n-acetylgalactosamini da se	No	proteomic (AES, EV)
MS3_11293	heat shock 70kDa protein 1/2/6/8	No	proteomic (T, AES, EES, SEA, EV)
MS3_11376	Clathrin heavy chain 1 isoform 3	No	bioinformatic
MS3_11411	putative heat shock protein 70	No	proteomic (T, AES, EES, SEA, EV)
MS3_11428	Major egg antigen	No	proteomic (T)
MS3_11429	large subunit ribosomal protein L7e	No	bioinformatic
MS3_11432	Actin alpha cardiac muscle 1	No	proteomic (AES, EES)
MS3_11484	neuroblast differentiation-associated AHNAK-like	No	proteomic (AES, EES, SEA)
MS3_11509	putative 60s ribosomal protein L12	No	bioinformatic
MS3_11526	putative programmed cell death	No	proteomic (EES)
MS3_11537	SJCHGC07871 protein	No	proteomic (T, AES)
MS3_11544	glutathione S-transferase 26 kDa	No	proteomic (AES)
No hits	tetraspanin family isoform 2	No	bioinformatic
No hits	NF-YA subunit	No	bioinformatic
No hits	pre-mRNA processing protein prp39-related protein	No	bioinformatic
No hits	Uncharacterised protein	No	bioinformatic
No hits	fascin, putative	No	proteomic (AES)
No hits	putative SAM pointed domain containing ets transcription factor	No	bioinformatic
No hits	ribosomal protein L18	No	bioinformatic
*WormBase ParaSite online database, version 14 https://parasite.wormbase.org/Schistosoma_haematobium_prjna78265/Info/Index/
# antigen sequences were interrogated for the predicted presence of a signal peptide (http://www.cbs.dtu.dk/services/SignalP-4.1/) and the predicted SP (if any) was not included in gene synthesis
^proteins for array inclusion selected from bioinformatic analysis of second-generation S. mansoni array17 or proteomic analysis of S. haematobium T,14 ES,14 EES,14 SEA14 or EV.15
T = adult tegument, AES = adult excretory/secretory products, EES = egg excretory/secretory products, SEA = soluble egg antigen, EV = adult extracellular vesicles.
